# Supplementary material for: Influence of Pharmacological Agents on Orthodontic Tooth Movement: A Systematic Review
Source: Bioengineering (Basel). 2026 Feb 14;13(2):224. doi: 10.3390/bioengineering13020224 (PMC12938123; doi:10.3390/bioengineering13020224)
Supplement: Supplementary file 1 [file bioengineering-13-00224-s001.zip]

Archive with 1 entries (1 files):
- bioengineering-4112940-supplementary.pdf
